# Supplementary material for: Reformulating Small Molecules for Cardiovascular Disease Immune Intervention: Low-Dose Combined Vitamin D/Dexamethasone Promotes IL-10 Production and Atheroprotection in Dyslipidemic Mice
Source: Front Immunol. 2020 Apr 24;11:743. doi: 10.3389/fimmu.2020.00743 (PMC7197409; doi:10.3389/fimmu.2020.00743)
Supplement: Supplementary file 1 [file Data_Sheet_1.zip]

Archive with 1 entries (1 files):
- Data sheet 1 with corrections.docx
